# Supplementary material for: The role of transcription factor StBEL11 in carbon allocation and tuberization in cultivated potato differs from that known for the model Andean genotype
Source: J Exp Bot. 2025 Dec 24;77(6):1773–88. doi: 10.1093/jxb/eraf551 (PMC13017113; doi:10.1093/jxb/eraf551)
Supplement: eraf551_Supplementary_Data [file eraf551_supplementary_data.zip]

Archive with 2 entries (2 files):
- jexbot316721-file001.pdf
- jexbot316721-file002.pdf
